# Supplementary material for: Thiosemicarbazone Derivatives Developed to Overcome COTI-2 Resistance
Source: Cancers (Basel). 2022 Sep 14;14(18):4455. doi: 10.3390/cancers14184455 (PMC9497102; doi:10.3390/cancers14184455)
Supplement: Supplementary file 1 [file cancers-14-04455-s001.zip]

Archive with 1 entries (1 files):
- cancers-1906787-supplementary.pdf
